# Supplementary material for: Correlation of single-round strokes & performance indicators: Paris Olympic elite female golfers
Source: PLoS One. 2026 Jun 5;21(6):e0338350. doi: 10.1371/journal.pone.0338350 (PMC13240931; doi:10.1371/journal.pone.0338350)
Supplement: S1 File — (XLSX) [file pone.0338350.s001.xlsx]

## Sheet: raw data
Rank	Round	y	x1	x2	x3	x4	x5	x6	x7	x8	x9	x10	x11	x12	x13
1	1-R1	72	226	0.5	0.644	13	8.05889	1.406	10.16	-0.271	0.6	31	6	2.28667	0.341
1	1-R2	67	224	0.7857	1.094	14	10.025	0.239	12.52	1.88	0.75	27	9	2.51444	2.51
1	1-R3	68	223	0.5714	1.208	12	12.1989	0.756	8.45	-0.172	0.6667	26	9	2.938	3.323
1	1-R4	71	224	0.7143	0.238	14	13.5606	-1.136	10.02	0.193	0.5	30	6	3.355	1.825
2	2-R1	72	235	0.7857	2.765	13	8.65833	1.154	10.54	-1.403	0.4	31	6	2.705	-0.407
2	2-R2	73	234	0.5714	1.427	11	11.4783	1.177	10.01	-0.536	0.4286	31	4	1.43	-2.351
2	2-R3	69	232	0.5714	0.836	11	15.4539	0.813	12.02	0.931	0.5714	27	8	1.96	1.559
2	2-R4	66	237	0.7857	1.717	16	5.24222	3.104	6.44	0.207	0.5	30	6	2.135	1.085
3	3-R1	71	218	0.4286	-2.407	12	26.1817	0.993	14.83	1.375	0.5	29	6	2.92167	3.154
3	3-R2	70	222	0.5714	0.103	12	11.1367	0.08	11.54	1.634	0.6667	28	4	2.70625	0.911
3	3-R3	71	217	0.7143	0.058	11	9.75722	-0.541	9.93	0.342	0.5714	26	8	2.80625	2.273
3	3-R4	69	231	0.5	0.16	12	17.0956	1.267	7.46	0.498	0.6667	28	6	2.41125	1.172
T4	4.1-R1	72	229	0.4286	-0.358	12	18.0928	1.354	11.92	-0.558	0.5	30	6	3.57667	1.696
T4	4.1-R2	69	233	0.5	-0.909	12	22.2556	1.387	12.45	0.853	0.6667	28	8	2.95375	2.417
T4	4.1-R3	73	229	0.6429	1.762	16	9.18222	1.191	12.6	-0.681	0	36	2	3.825	-2.161
T4	4.1-R4	68	228	0.4286	-0.632	11	24.3856	0.998	10.58	0.498	0.5714	26	10	2.576	3.229
T4	4.2-R1	77	216	0.4286	-2.492	8	25.9722	-1.295	13.02	-0.131	0.6	30	6	2.055	1.062
T4	4.2-R2	70	219	0.7857	1.707	15	8.50833	1.8	11.04	-0.027	0.6667	32	4	1.4625	-0.746
T4	4.2-R3	66	224	0.8571	0.936	13	7.69222	2.505	9.52	0.009	0.4	24	10	3.045	3.677
T4	4.2-R4	69	220	0.7857	0.398	15	14.4722	2.416	10.07	-0.342	0.6667	30	6	2.90333	0.642
T4	4.3-R1	72	237	0.7857	3.254	14	9.48056	1.019	9.35	-0.404	0.5	33	6	2.21	-1.748
T4	4.3-R2	71	220	0.6429	-1.374	13	18.53	0.571	12.91	0.825	0.6	28	7	2.70143	1.723
T4	4.3-R3	70	220	0.9286	1.974	15	13.0644	0.161	10.83	0.157	0.3333	31	5	2.156	0.818
T4	4.3-R4	69	233	0.5714	-0.373	11	9.81333	2.024	10.52	0.286	0.5714	26	10	1.633	1.153
T4	4.4-R1	71	227	0.7143	1.073	14	11.1978	2.522	9.34	0.701	0.75	32	4	1.715	-1.168
T4	4.4-R2	70	224	0.7143	-0.161	14	12.7911	2.848	12.2	0.887	0.5	29	8	2.70875	-0.856
T4	4.4-R3	68	225	0.7143	1.932	15	7.80333	1.77	10.36	0.455	1	29	7	1.96286	0.952
T4	4.4-R4	73	228	0.7143	1.555	10	17.8933	-1.966	9.82	-1.068	0.5	29	8	2.4075	0.584
T8	8.1-R1	74	225	0.7857	1.766	13	10.2606	0.122	13.07	1.047	0.2	33	4	1.47	-2.802
T8	8.1-R2	69	226	0.7143	1.392	12	9.97944	-1.163	12.54	0.959	1	28	9	2.34778	2.545
T8	8.1-R3	72	221	0.6429	0.374	13	16.7294	3.006	6.45	0.667	0.6	31	6	1.19	-2.935
T8	8.1-R4	68	225	0.6429	1.179	12	7.61111	1.392	10.24	1.147	0.8333	27	7	2.13429	0.379
T8	8.2-R1	72	229	0.5714	0.779	11	20.33	0.599	9.59	0.734	0.7143	30	7	1.80143	0.027
T8	8.2-R2	70	228	0.5714	0.636	12	9.95778	0.917	10.31	-0.647	0.8333	27	9	1.67222	1.812
T8	8.2-R3	67	221	0.7857	0.852	14	12.4211	2.543	9.47	0.734	0.75	27	8	3.35375	2.004
T8	8.2-R4	74	225	0.7143	0.593	13	10.0172	0.499	13.53	-1.612	0.2	32	4	2.7175	-1.39
T10	10.1-R1	72	235	0.6429	0.458	11	1.47278	2.76	9.54	-1.541	0.5714	28	8	2.12125	0.442
T10	10.1-R2	72	232	0.6429	1.301	13	2.96278	0.374	12.09	-0.393	0.4	31	6	2.67333	-0.561
T10	10.1-R3	71	228	0.6429	0.855	11	0.937222	1.304	12.41	0.081	0.7143	29	8	2.27429	-0.134
T10	10.1-R4	69	227	0.8571	2.361	16	0.816111	1.939	9.64	-0.218	0.5	32	5	2.196	-0.987
T10	10.2-R1	72	228	0.6429	0.748	11	16.9844	-2.408	10.14	1.619	0.5714	28	8	2.9775	2.154
T10	10.2-R2	65	227	0.4286	0.91	15	12.8678	1.268	9.54	0.061	1	26	10	3.845	5.501
T10	10.2-R3	75	225	0.3571	-1.546	9	23.9989	-0.578	12.79	-0.277	0.5556	30	8	2.75	0.512
T10	10.2-R4	72	235	0.5	-1.455	13	17.14	0.959	12.42	2.098	0.2	31	5	5.174	-1.477
T10	10.3-R1	70	238	0.7857	2.992	14	10.03	1.644	10.91	0.686	0.5	31	6	1.27	-1.217
T10	10.3-R2	70	231	0.5714	0.314	14	10.1033	2.225	9.77	0.52	0.75	31	4	1.81	-0.361
T10	10.3-R3	71	228	0.5	0.559	12	9.89333	1.175	15.03	0.887	0.8333	30	8	2.0475	-0.516
T10	10.3-R4	73	231	0.6429	-0.201	10	17.3956	-0.4	8.89	-0.298	0.5	30	6	1.495	0.004
	M	70.5208	227.083	0.641373	0.645875	12.6667	12.5394	0.974875	10.8087	0.258167	0.580721	29.3542	6.6875	2.44546	0.618104
	SD	2.38912	5.46517	0.133221	1.23241	1.79505	6.05093	1.25554	1.83962	0.831692	0.200814	2.29574	1.89469	0.753126	1.78483
	CV	0.0338782	0.0240668	0.207712	/	0.141715	0.482554	/	0.170197	/	0.345801	0.0782081	0.283318	0.307969	/

## Sheet: PCA
																												Zscore	Zx1	Zx2	Zx3	Zx4	Zx5	Zx6	Zx7	Zx8	Zx9	Zx10	Zx11	Zx12	Zx13
				Total Variance Interpretation																									-0.19615	-1.05008	-0.00151	0.18375	-0.73271	0.33978	-0.34896	-0.62959	0.095	0.7094	-0.35906	-0.20864	-0.15363
Common factor variance				Components				Extract the sum of the squares of the loads					Component matrix																-0.55827	1.07203	0.35981	0.735	-0.41119	-0.57996	0.92048	1.92962	0.83414	-1.01471	1.20774	0.09064	1.04888
		Extract			Total Initial Eigenvalues	Percent Variance	Cumulative %	Total	Percent Variance	Cumulative %				1	2	3	4	5	Y1	Y2	Y3	Y4	Y5						-0.73933	-0.51974	0.45134	-0.3675	-0.05568	-0.1725	-1.26877	-0.5118	0.42367	-1.44574	1.20774	0.64714	1.49962
x1	1	0.689		1	4.019	30.918	30.918	4.019	30.918	30.918			x3	0.749	0.429	-0.056	-0.014	-0.299	0.186365	0.17698	-0.0392432	-0.0119454	-0.274312						-0.55827	0.54168	-0.32749	0.735	0.16699	-1.66364	-0.42427	-0.07753	-0.39776	0.27837	-0.35906	1.19504	0.66911
x2	1	0.848		2	2.424	18.645	49.563	2.424	18.645	49.563			x13	-0.741	0.454	0.226	0.207	-0.18	-0.184374	0.187294	0.158374	0.176621	-0.165138						1.4334	1.07203	1.70149	0.18375	-0.63468	0.14117	-0.14456	-1.97642	-0.89052	0.7094	-0.35906	0.34101	-0.56833
x3	1	0.837		3	1.427	10.979	60.542	1.427	10.979	60.542			x10	0.722	-0.604	-0.003	-0.085	0.073	0.179647	-0.249175	-0.00210231	-0.0725256	0.0669725						1.25234	-0.51974	0.62718	-0.91875	-0.17352	0.1593	-0.42965	-0.94488	-0.74959	0.7094	-1.40359	-1.33421	-1.6461
x4	1	0.907		4	1.172	9.013	69.554	1.172	9.013	69.554			x2	0.654	0.352	0.289	-0.193	-0.419	0.162727	0.145215	0.202523	-0.164676	-0.384404						0.89022	-0.51974	0.15266	-0.91875	0.47662	-0.12758	0.65153	0.80052	-0.04593	-1.01471	0.68547	-0.63785	0.52164
x5	1	0.678		5	1.09	8.381	77.935	1.09	8.381	77.935			x5	-0.651	-0.473	-0.043	-0.077	0.15	-0.161981	-0.195132	-0.0301331	-0.0656997	0.137615						1.79552	1.07203	0.86003	1.83751	-1.19333	1.67802	-2.34994	-0.06088	-0.39776	0.27837	-0.35906	-0.40791	0.25885
x6	1	0.81		6	0.841	6.47	84.406						x11	-0.651	0.592	-0.13	0.165	-0.143	-0.161981	0.244224	-0.0911002	0.140785	-0.131193						-1.64464	-1.58042	-2.45122	-0.3675	2.23096	0.01428	2.16302	1.32878	-0.39776	-0.15266	-0.35906	0.62568	1.40592
x7	1	0.483		7	0.711	5.472	89.878	Total opening number					x9	-0.406	0.623	-0.069	-0.382	0.203	-0.10102	0.257013	-0.0483532	-0.325939	0.186239						-0.92039	-0.51974	-0.43589	-0.3675	-0.22939	-0.70528	0.39334	1.63694	0.42367	-0.58369	-1.40359	0.34265	0.16238
x8	1	0.599		8	0.537	4.134	94.012	2.00474					x7	-0.259	-0.562	0.26	-0.096	-0.153	-0.0644439	-0.231848	0.1822	-0.0819113	-0.140367						-1.8257	0.54168	-0.47202	-0.91875	-0.45498	-1.1947	-0.47268	0.09974	-0.04593	-1.44574	0.68547	0.47404	0.91749
x9	1	0.745		9	0.331	2.542	96.554	1.55692					x4	0.631	0.272	0.634	0.081	0.163	0.157004	0.112211	0.444289	0.0691126	0.149541						0.70916	-1.05008	-0.39012	-0.3675	0.74508	0.23023	-1.80129	0.28535	0.42367	-0.58369	-0.35906	-0.04495	0.30709
x10	1	0.898		10	0.191	1.466	98.02	1.19457					x8	-0.347	0.012	0.459	-0.391	0.338	-0.0863399	0.0049505	0.321654	-0.333618	0.310092						0.34703	-1.58042	-0.80603	-0.3675	0.90816	0.2988	0.59774	-0.97106	-0.39776	0.27837	-0.35906	1.48628	0.5976
x11	1	0.839		11	0.126	0.97	98.99	1.08259					x12	-0.296	-0.206	0.586	0.662	-0.071	-0.0736502	-0.0849835	0.410652	0.564846	-0.0651376						1.07128	-1.05008	-1.24844	-0.3675	1.58891	0.32481	0.88283	0.70772	0.42367	-0.58369	0.68547	0.66784	0.99732
x12	1	0.916		12	0.099	0.76	99.75	1.04403					x1	0.347	0.083	-0.478	0.527	0.236	0.0863399	0.0342409	-0.334968	0.449659	0.216514						0.34703	0.01134	0.89616	1.83751	-0.54901	0.17033	0.96351	-1.1174	-2.86156	2.86455	-2.44812	1.81257	-1.54076
x13	1	0.882		13	0.032	0.25	100						x6	0.393	0.379	0.12	0.142	0.691	0.0977855	0.156353	0.0840925	0.12116	0.633945						0.16597	-1.58042	-1.02603	-0.91875	1.93724	0.01823	-0.12304	0.28535	-0.04593	-1.44574	1.73	0.17151	1.44751
													5 ingredients are extracted.																-2.00676	-1.58042	-2.51947	-2.57251	2.19671	-1.78895	1.18943	-0.46302	0.095	0.27837	-0.35906	-0.51303	0.2461
																													-1.46358	1.07203	0.852	1.28626	-0.65921	0.6503	0.12439	-0.33928	0.42367	1.14043	-1.40359	-1.29151	-0.75627
KMO and Bartlett test																													-0.55827	1.60237	0.23295	0.18375	-0.79267	1.20594	-0.69322	-0.29645	-0.89052	-2.3078	1.73	0.78773	1.69588
KMO sampling suitability quantity.		0.474																											-1.28252	1.07203	-0.19902	1.28626	0.31608	1.13579	-0.39737	-0.71406	0.42367	0.27837	-0.35906	0.6016	0.01325
Bartlett sphericity test	Approximation of chi-square	369.64																											1.79552	1.07203	2.09412	0.735	-0.50022	0.03478	-0.78466	-0.78783	-0.39776	1.57146	-0.35906	-0.30937	-1.31179
	Degree of freedom	78																											-1.28252	0.01134	-1.6218	0.18375	0.97966	-0.31831	1.13026	0.67441	0.095	-0.58369	0.16321	0.33631	0.61256
	Significance	0																											-1.28252	2.13345	1.06638	1.28626	0.08586	-0.64144	0.01143	-0.12037	-1.21919	0.7094	-0.88132	-0.38032	0.11082
																													1.07128	-0.51974	-0.81808	-0.91875	-0.4458	0.82685	-0.15532	0.03312	-0.04593	-1.44574	1.73	-1.06749	0.29655
																													-0.01509	0.54168	0.34295	0.735	-0.2194	1.21933	-0.79004	0.52687	0.83414	1.14043	-1.40359	-0.95975	-0.99023
																													-0.55827	0.54168	-0.64786	0.735	0.04116	1.47626	0.74835	0.74817	-0.39776	-0.15266	0.68547	0.34593	-0.81726
																													-0.37721	0.54168	1.03266	1.28626	-0.7745	0.62666	-0.24138	0.23419	2.06604	-0.15266	0.16321	-0.63409	0.18511
																													0.16597	0.54168	0.72996	-1.47001	0.87555	-2.31779	-0.53185	-1.57784	-0.39776	-0.15266	0.68547	-0.04988	-0.01891
																													-0.37721	1.07203	0.89937	0.18375	-0.37267	-0.67218	1.21632	0.93854	-1.87604	1.57146	-1.40359	-1.28165	-1.89614
																													-0.19615	0.54168	0.59908	-0.3675	-0.41864	-1.68492	0.93124	0.83384	2.06604	-0.58369	1.20774	-0.12835	1.06829
																													-1.10145	0.01134	-0.21829	0.18375	0.68521	1.60079	-2.34456	0.48642	0.095	0.7094	-0.35906	-1.64954	-1.96987
																													-0.37721	0.01134	0.42806	-0.3675	-0.80594	0.32875	-0.30593	1.05751	1.24461	-1.01471	0.16321	-0.40885	-0.13256
																													0.34703	-0.51974	0.10689	-0.91875	1.27402	-0.29624	-0.65556	0.56614	0.65822	0.27837	0.16321	-0.84619	-0.32771
																													0.16597	-0.51974	-0.00793	-0.3675	-0.42218	-0.04561	-0.26828	-1.07695	1.24461	-1.01471	1.20774	-1.01595	0.66191
																													-1.10145	1.07203	0.1655	0.735	-0.01934	1.23588	-0.72011	0.56614	0.83414	-1.01471	0.68547	1.1934	0.76835
																													-0.37721	0.54168	-0.04245	0.18375	-0.41246	-0.37505	1.46376	-2.22508	-1.87604	1.14043	-1.40359	0.35743	-1.11331
																													1.4334	0.01134	-0.15085	-0.91875	-1.80976	1.40691	-0.68246	-2.14061	-0.04593	-0.58369	0.68547	-0.42598	-0.09763
																													0.89022	0.01134	0.52601	0.18375	-1.5661	-0.47357	0.68918	-0.77474	-0.89052	0.7094	-0.35906	0.2994	-0.65371
																													0.16597	0.01134	0.16791	-0.91875	-1.89734	0.25939	0.86131	-0.21079	0.65822	-0.15266	0.68547	-0.22491	-0.41697
																													-0.01509	1.60237	1.37711	1.83751	-1.91715	0.75985	-0.62867	-0.56653	-0.39776	1.14043	-0.88132	-0.32777	-0.88988
																													0.16597	0.01134	0.082	-0.91875	0.72691	-2.66614	-0.35972	1.61909	-0.04593	-0.58369	0.68547	0.69904	0.85152
																													-0.01509	-1.58042	0.21207	1.28626	0.0537	0.23102	-0.68246	-0.23458	2.06604	-1.44574	1.73	1.83885	2.70712
																													-0.37721	-2.11151	-1.7599	-2.02126	1.87401	-1.22387	1.06571	-0.63673	-0.12379	0.27837	0.68547	0.40013	-0.05883
																													1.4334	-1.05008	-1.68684	0.18375	0.75235	-0.01251	0.86669	2.18899	-1.87604	0.7094	-0.88132	3.58501	-1.16155
																													1.97658	1.07203	1.88375	0.735	-0.41037	0.52736	0.05446	0.50903	-0.39776	0.7094	-0.35906	-1.54443	-1.0174
																													0.70916	-0.51974	-0.26647	0.735	-0.39838	0.98526	-0.55874	0.31152	0.83414	0.7094	-1.40359	-0.83493	-0.54282
																													0.16597	-1.05008	-0.06975	-0.3675	-0.43272	0.15772	2.2706	0.74817	1.24461	0.27837	0.68547	-0.52288	-0.62876
																													0.70916	0.01134	-0.67997	-1.47001	0.79414	-1.08358	-1.03209	-0.66171	-0.39776	0.27837	-0.35906	-1.24881	-0.34047

## Sheet: LASSO regression
Variable	Coef_MinMSE	Coef_1SE	Coef_ElasticNet	Boot_Mean	Boot_SE	CI_Lower	CI_Upper	Selection_Freq		Metric	Value
x1	-0.216687	-0.164441	-0.159979	-0.149357	0.104774	-0.304316	0	81		R2	0.941972
x2	0	0	0	0.000498513	0.0446218	-0.0660994	0.135168	9		Adjusted_R2	0.928229
x3	-0.469456	-0.372802	-0.461667	-0.338516	0.198511	-0.723887	0	92		RMSE	0.575513
x4	-1.12181	-1.15928	-0.980515	-1.15712	0.249862	-1.67796	-0.628272	100		MAE	0.485662
x5	0	0	0	0.0048076	0.0946601	-0.242743	0.247447	29		CV_MSE	0.527996
x6	-0.533918	-0.453167	-0.560491	-0.422771	0.209806	-0.807467	-0.000890341	98		Lambda_1SE	0.093589
x7	0.0751627	0.054048	0.10618	0.093649	0.105884	0	0.343736	69		n_variables	9
x8	-0.418542	-0.321575	-0.414684	-0.334413	0.158497	-0.693022	0	97
x9	-0.147766	-0.153515	-0.161494	-0.15171	0.116657	-0.433899	0	88
x10	1.20538	1.25659	0.996778	1.25837	0.310498	0.548092	1.72167	99
x11	0	0	-0.0299659	-0.0122634	0.047579	-0.187505	0.00729821	21
x12	0	0	0	0.0121668	0.0362727	-0.000456197	0.132368	20
x13	-0.70583	-0.56246	-0.752576	-0.524542	0.308774	-1.07873	0	94
